# Supplementary material for: DJ-1 Expression Might Serve as a Biologic Marker in Patients with Bladder Cancer
Source: Cancers (Basel). 2022 May 21;14(10):2535. doi: 10.3390/cancers14102535 (PMC9139869; doi:10.3390/cancers14102535)
Supplement: Supplementary file 1 [file cancers-14-02535-s001.zip]

Archive with 1 entries (1 files):
- cancers-1703029-SI.pdf
